# Supplementary material for: Azaphilones from the Marine Sponge-Derived Fungus Penicillium sclerotiorum OUCMDZ-3839
Source: Mar Drugs. 2019 Apr 30;17(5):260. doi: 10.3390/md17050260 (PMC6563140; doi:10.3390/md17050260)
Supplement: Supplementary file 1 [file marinedrugs-17-00260-s001.zip]

Archive with 9 entries (6 files):
- supplementary material/
- supplementary material/marinedrugs-489570_SI_R1 (marked).docx
- __MACOSX/
- __MACOSX/supplementary material/
- __MACOSX/supplementary material/._marinedrugs-489570_SI_R1 (marked).docx
- supplementary material/compound 14
- __MACOSX/supplementary material/._compound 14
- supplementary material/compound 15
- __MACOSX/supplementary material/._compound 15
