# Supplementary material for: Azaphilones from the Marine Sponge-Derived Fungus Penicillium sclerotiorum OUCMDZ-3839
Source: Mar Drugs. 2019 Apr 30;17(5):260. doi: 10.3390/md17050260 (PMC6563140; doi:10.3390/md17050260)
Supplement: Supplementary file 1 [file marinedrugs-17-00260-s001.zip › supplementary material/compound 15]

  
data_140904d 
  
_audit_creation_method            SHELXL-97 
_chemical_name_systematic 
; 
 ? 
; 
_chemical_name_common             ? 
_chemical_melting_point           ? 
_chemical_formula_moiety          ? 
_chemical_formula_sum 
 'C23 H28 Cl N O5' 
_chemical_formula_weight          433.91 
  
loop_ 
 _atom_type_symbol 
 _atom_type_description 
 _atom_type_scat_dispersion_real 
 _atom_type_scat_dispersion_imag 
 _atom_type_scat_source 
 'C'  'C'   0.0033   0.0016 
 'International Tables Vol C Tables 4.2.6.8 and 6.1.1.4' 
 'H'  'H'   0.0000   0.0000 
 'International Tables Vol C Tables 4.2.6.8 and 6.1.1.4' 
 'N'  'N'   0.0061   0.0033 
 'International Tables Vol C Tables 4.2.6.8 and 6.1.1.4' 
 'O'  'O'   0.0106   0.0060 
 'International Tables Vol C Tables 4.2.6.8 and 6.1.1.4' 
 'Cl'  'Cl'   0.1484   0.1585 
 'International Tables Vol C Tables 4.2.6.8 and 6.1.1.4' 
  
_symmetry_cell_setting            Orthorhombic 
_symmetry_space_group_name_H-M    P2(1)2(1)2(1) 
  
loop_ 
 _symmetry_equiv_pos_as_xyz 
 'x, y, z' 
 '-x+1/2, -y, z+1/2' 
 '-x, y+1/2, -z+1/2' 
 'x+1/2, -y+1/2, -z' 
  
_cell_length_a                    6.7149(3) 
_cell_length_b                    8.5574(5) 
_cell_length_c                    40.085(2) 
_cell_angle_alpha                 90.00 
_cell_angle_beta                  90.00 
_cell_angle_gamma                 90.00 
_cell_volume                      2303.4(2) 
_cell_formula_units_Z             4 
_cell_measurement_temperature     298(2) 
_cell_measurement_reflns_used     2116 
_cell_measurement_theta_min       2.434 
_cell_measurement_theta_max       26.051 
  
_exptl_crystal_description        ? 
_exptl_crystal_colour             ? 
_exptl_crystal_size_max           0.40 
_exptl_crystal_size_mid           0.11 
_exptl_crystal_size_min           0.08 
_exptl_crystal_density_meas       0 
_exptl_crystal_density_diffrn     1.251 
_exptl_crystal_density_method     'not measured' 
_exptl_crystal_F_000              920 
_exptl_absorpt_coefficient_mu     0.198 
_exptl_absorpt_correction_type    multi-scan 
_exptl_absorpt_correction_T_min   0.9249 
_exptl_absorpt_correction_T_max   0.9843 
_exptl_absorpt_process_details    sadabs 
  
_exptl_special_details 
; 
 ? 
; 
  
_diffrn_ambient_temperature       298(2) 
_diffrn_radiation_wavelength      0.71073 
_diffrn_radiation_type            MoK\a 
_diffrn_radiation_source          'fine-focus sealed tube' 
_diffrn_radiation_monochromator   graphite 
_diffrn_measurement_device_type   'CCD area detector' 
_diffrn_measurement_method        'phi and omega scans' 
_diffrn_detector_area_resol_mean  ? 
_diffrn_standards_number          ? 
_diffrn_standards_interval_count  ? 
_diffrn_standards_interval_time   ? 
_diffrn_standards_decay_%         ? 
_diffrn_reflns_number             10946 
_diffrn_reflns_av_R_equivalents   0.0842 
_diffrn_reflns_av_sigmaI/netI     0.1138 
_diffrn_reflns_limit_h_min        -7 
_diffrn_reflns_limit_h_max        7 
_diffrn_reflns_limit_k_min        -9 
_diffrn_reflns_limit_k_max        10 
_diffrn_reflns_limit_l_min        -47 
_diffrn_reflns_limit_l_max        38 
_diffrn_reflns_theta_min          2.43 
_diffrn_reflns_theta_max          25.02 
_reflns_number_total              3965 
_reflns_number_gt                 2245 
_reflns_threshold_expression      >2sigma(I) 
  
_computing_data_collection        'Bruker SMART' 
_computing_cell_refinement        'Bruker SMART' 
_computing_data_reduction         'Bruker SAINT' 
_computing_structure_solution     'SHELXS-97 (Sheldrick, 1990)' 
_computing_structure_refinement   'SHELXL-97 (Sheldrick, 1997)' 
_computing_molecular_graphics     'Bruker SHELXTL' 
_computing_publication_material   'Bruker SHELXTL' 
  
_refine_special_details 
; 
 Refinement of F^2^ against ALL reflections.  The weighted R-factor wR and 
 goodness of fit S are based on F^2^, conventional R-factors R are based 
 on F, with F set to zero for negative F^2^. The threshold expression of 
 F^2^ > 2sigma(F^2^) is used only for calculating R-factors(gt) etc. and is 
 not relevant to the choice of reflections for refinement.  R-factors based 
 on F^2^ are statistically about twice as large as those based on F, and R- 
 factors based on ALL data will be even larger. 
; 
  
_refine_ls_structure_factor_coef  Fsqd 
_refine_ls_matrix_type            full 
_refine_ls_weighting_scheme       calc 
_refine_ls_weighting_details 
 'calc w=1/[\s^2^(Fo^2^)+(0.1708P)^2^+0.0000P] where P=(Fo^2^+2Fc^2^)/3' 
_atom_sites_solution_primary      direct 
_atom_sites_solution_secondary    difmap 
_atom_sites_solution_hydrogens    geom 
_refine_ls_hydrogen_treatment     mixed 
_refine_ls_extinction_method      SHELXL 
_refine_ls_extinction_coef        0.21(2) 
_refine_ls_extinction_expression 
 'Fc^*^=kFc[1+0.001xFc^2^\l^3^/sin(2\q)]^-1/4^' 
_refine_ls_abs_structure_details 
 'Flack H D (1983), Acta Cryst. A39, 876-881' 
_refine_ls_abs_structure_Flack    -0.2(2) 
_refine_ls_number_reflns          3965 
_refine_ls_number_parameters      288 
_refine_ls_number_restraints      0 
_refine_ls_R_factor_all           0.1557 
_refine_ls_R_factor_gt            0.1023 
_refine_ls_wR_factor_ref          0.2832 
_refine_ls_wR_factor_gt           0.2473 
_refine_ls_goodness_of_fit_ref    1.027 
_refine_ls_restrained_S_all       1.027 
_refine_ls_shift/su_max           0.001 
_refine_ls_shift/su_mean          0.000 
  
loop_ 
 _atom_site_label 
 _atom_site_type_symbol 
 _atom_site_fract_x 
 _atom_site_fract_y 
 _atom_site_fract_z 
 _atom_site_U_iso_or_equiv 
 _atom_site_adp_type 
 _atom_site_occupancy 
 _atom_site_symmetry_multiplicity 
 _atom_site_calc_flag 
 _atom_site_refinement_flags 
 _atom_site_disorder_assembly 
 _atom_site_disorder_group 
Cl5A Cl 1.1151(3) 0.6806(2) 0.60232(4) 0.0672(7) Uani 1 1 d . . . 
N2 N 0.4308(9) 0.5077(7) 0.65878(13) 0.0499(15) Uani 1 1 d . . . 
O2'A O 0.3782(9) 0.1897(7) 0.68625(15) 0.0818(18) Uani 1 1 d . . . 
H2'A H 0.3066 0.1259 0.6768 0.098 Uiso 1 1 calc R . . 
O6A O 1.2070(9) 0.9248(7) 0.65163(13) 0.0681(16) Uani 1 1 d . . . 
O7A O 1.0115(7) 0.9963(5) 0.70904(11) 0.0501(13) Uani 1 1 d . . . 
O8A O 0.6512(9) 0.8566(7) 0.71962(13) 0.0698(17) Uani 1 1 d . . . 
O19A O 1.0975(9) 0.7487(6) 0.71907(13) 0.0618(15) Uani 1 1 d . . . 
C1 C 0.5008(12) 0.6296(8) 0.67767(17) 0.0525(18) Uani 1 1 d . . . 
H1 H 0.4280 0.6593 0.6964 0.063 Uiso 1 1 calc R . . 
C3 C 0.5468(12) 0.4576(8) 0.63126(16) 0.0513(19) Uani 1 1 d . . . 
C4 C 0.7184(13) 0.5322(9) 0.62434(17) 0.0537(19) Uani 1 1 d . . . 
H4 H 0.7940 0.4959 0.6065 0.064 Uiso 1 1 calc R . . 
C5 C 0.9668(12) 0.7424(8) 0.63474(16) 0.0483(18) Uani 1 1 d . . . 
C6 C 1.0462(12) 0.8649(8) 0.65500(17) 0.0503(18) Uani 1 1 d . . . 
C7 C 0.8965(11) 0.9380(8) 0.68096(15) 0.0474(17) Uani 1 1 d . . . 
C8 C 0.7356(11) 0.8316(8) 0.69328(16) 0.0464(17) Uani 1 1 d . . . 
C9 C 0.4777(14) 0.3269(10) 0.61245(19) 0.069(2) Uani 1 1 d . . . 
H9 H 0.3800 0.2655 0.6224 0.082 Uiso 1 1 calc R . . 
C10 C 0.5364(15) 0.2849(9) 0.58313(19) 0.067(2) Uani 1 1 d . . . 
H10 H 0.6286 0.3521 0.5735 0.080 Uiso 1 1 calc R . . 
C11 C 0.4841(17) 0.1519(10) 0.5626(2) 0.080(3) Uani 1 1 d . . . 
C12 C 0.5690(19) 0.1281(12) 0.5355(3) 0.103(4) Uani 1 1 d . . . 
H12 H 0.6608 0.2045 0.5295 0.124 Uiso 1 1 calc R . . 
C13 C 0.548(2) -0.0032(13) 0.5107(3) 0.105(4) Uani 1 1 d . A . 
H13 H 0.4201 -0.0512 0.5163 0.126 Uiso 1 1 calc R . . 
C14 C 0.699(3) -0.135(2) 0.5158(5) 0.153(6) Uani 1 1 d . . . 
H14A H 0.8302 -0.0894 0.5190 0.183 Uiso 0.50(3) 1 calc PR A 1 
H14B H 0.7036 -0.1984 0.4958 0.183 Uiso 0.50(3) 1 calc PR A 1 
H14C H 0.6729 -0.2212 0.5008 0.183 Uiso 0.50(3) 1 d PR A 2 
H14D H 0.6955 -0.1731 0.5385 0.183 Uiso 0.50(3) 1 d PR A 2 
C15 C 0.650(7) -0.240(4) 0.5458(10) 0.172(18) Uani 0.50(3) 1 d P A 1 
H15A H 0.6782 -0.1843 0.5661 0.259 Uiso 0.50(3) 1 calc PR A 1 
H15B H 0.7291 -0.3328 0.5449 0.259 Uiso 0.50(3) 1 calc PR A 1 
H15C H 0.5112 -0.2671 0.5453 0.259 Uiso 0.50(3) 1 calc PR A 1 
C15' C 0.907(7) -0.062(4) 0.5102(9) 0.173(17) Uani 0.50(3) 1 d P A 2 
H15D H 0.9005 0.0126 0.4923 0.260 Uiso 0.50(3) 1 calc PR A 2 
H15E H 1.0005 -0.1426 0.5046 0.260 Uiso 0.50(3) 1 calc PR A 2 
H15F H 0.9496 -0.0101 0.5302 0.260 Uiso 0.50(3) 1 calc PR A 2 
C16 C 0.523(3) 0.0505(18) 0.4750(3) 0.159(7) Uani 1 1 d . . . 
H16A H 0.3843 0.0628 0.4702 0.239 Uiso 1 1 calc R A . 
H16B H 0.5798 -0.0259 0.4603 0.239 Uiso 1 1 calc R . . 
H16C H 0.5903 0.1486 0.4720 0.239 Uiso 1 1 calc R . . 
C17 C 0.336(3) 0.0444(19) 0.5752(3) 0.164(7) Uani 1 1 d . . . 
H17A H 0.3489 0.0362 0.5990 0.246 Uiso 1 1 calc R . . 
H17B H 0.3562 -0.0565 0.5653 0.246 Uiso 1 1 calc R . . 
H17C H 0.2058 0.0821 0.5697 0.246 Uiso 1 1 calc R . . 
C18 C 0.8035(15) 1.0788(9) 0.6650(2) 0.072(3) Uani 1 1 d . . . 
H18A H 0.7205 1.1312 0.6810 0.108 Uiso 1 1 calc R . . 
H18B H 0.7243 1.0467 0.6463 0.108 Uiso 1 1 calc R . . 
H18C H 0.9062 1.1486 0.6576 0.108 Uiso 1 1 calc R . . 
C19 C 1.1106(13) 0.8857(9) 0.72692(17) 0.0507(18) Uani 1 1 d . . . 
C20 C 1.2215(13) 0.9504(10) 0.75440(18) 0.066(2) Uani 1 1 d . . . 
H20A H 1.2421 0.8712 0.7710 0.098 Uiso 1 1 calc R . . 
H20B H 1.1483 1.0357 0.7640 0.098 Uiso 1 1 calc R . . 
H20C H 1.3480 0.9875 0.7465 0.098 Uiso 1 1 calc R . . 
C1' C 0.2416(12) 0.4400(9) 0.66824(18) 0.057(2) Uani 1 1 d . . . 
H1'1 H 0.1810 0.3915 0.6489 0.068 Uiso 1 1 calc R . . 
H1'2 H 0.1533 0.5221 0.6759 0.068 Uiso 1 1 calc R . . 
C2' C 0.2656(13) 0.3176(9) 0.69583(19) 0.065(2) Uani 1 1 d . . . 
H2'1 H 0.3280 0.3663 0.7150 0.077 Uiso 1 1 calc R . . 
H2'2 H 0.1347 0.2818 0.7026 0.077 Uiso 1 1 calc R . . 
C4A C 0.7917(11) 0.6635(8) 0.64262(15) 0.0461(17) Uani 1 1 d . . . 
C8A C 0.6686(11) 0.7085(8) 0.67067(17) 0.0488(18) Uani 1 1 d . . . 
  
loop_ 
 _atom_site_aniso_label 
 _atom_site_aniso_U_11 
 _atom_site_aniso_U_22 
 _atom_site_aniso_U_33 
 _atom_site_aniso_U_23 
 _atom_site_aniso_U_13 
 _atom_site_aniso_U_12 
Cl5A 0.0761(15) 0.0786(13) 0.0469(10) -0.0069(9) 0.0154(9) -0.0046(13) 
N2 0.054(4) 0.050(3) 0.045(3) -0.004(3) -0.002(3) -0.005(3) 
O2'A 0.068(4) 0.079(4) 0.098(4) 0.013(3) 0.023(3) 0.020(4) 
O6A 0.057(4) 0.083(4) 0.064(3) -0.010(3) 0.005(3) -0.017(3) 
O7A 0.051(3) 0.049(2) 0.051(3) -0.008(2) -0.001(2) 0.000(3) 
O8A 0.066(4) 0.081(4) 0.062(3) -0.027(3) 0.018(3) -0.017(3) 
O19A 0.070(4) 0.056(3) 0.059(3) -0.008(2) -0.003(3) 0.000(3) 
C1 0.050(5) 0.062(4) 0.045(4) -0.011(3) -0.004(3) -0.005(4) 
C3 0.056(5) 0.053(4) 0.045(4) -0.001(3) -0.007(3) -0.007(4) 
C4 0.059(5) 0.061(4) 0.042(4) -0.007(3) 0.004(3) -0.005(4) 
C5 0.046(4) 0.056(4) 0.043(4) -0.006(3) 0.004(3) 0.004(4) 
C6 0.048(5) 0.053(4) 0.050(4) 0.004(3) 0.005(3) 0.000(4) 
C7 0.048(4) 0.053(4) 0.041(3) -0.008(3) 0.002(3) 0.005(4) 
C8 0.044(4) 0.050(4) 0.046(4) -0.004(3) -0.002(3) -0.009(4) 
C9 0.077(6) 0.076(5) 0.053(4) -0.013(4) 0.001(4) -0.025(6) 
C10 0.085(7) 0.059(4) 0.056(5) -0.014(4) 0.013(4) -0.020(5) 
C11 0.115(8) 0.066(5) 0.059(5) -0.016(4) -0.004(5) -0.035(6) 
C12 0.122(11) 0.092(7) 0.095(7) -0.052(6) 0.023(7) -0.026(7) 
C13 0.132(11) 0.087(7) 0.097(8) -0.056(6) 0.001(7) -0.005(8) 
C14 0.175(19) 0.150(14) 0.133(13) -0.040(12) 0.012(12) 0.001(15) 
C15 0.20(4) 0.15(3) 0.17(3) -0.05(3) 0.01(3) -0.02(3) 
C15' 0.20(4) 0.15(3) 0.17(3) -0.05(2) 0.01(3) -0.02(3) 
C16 0.26(2) 0.121(9) 0.097(9) -0.025(8) 0.020(11) 0.018(13) 
C17 0.214(19) 0.157(13) 0.120(10) -0.039(10) 0.019(11) -0.087(14) 
C18 0.077(7) 0.057(5) 0.082(6) 0.005(4) -0.004(5) 0.002(4) 
C19 0.045(5) 0.058(4) 0.049(4) 0.004(3) 0.007(4) -0.001(4) 
C20 0.066(6) 0.077(5) 0.054(4) -0.011(4) 0.002(4) 0.007(5) 
C1' 0.054(5) 0.054(4) 0.062(4) -0.008(4) -0.002(4) 0.000(4) 
C2' 0.067(6) 0.065(5) 0.062(5) -0.002(4) 0.003(4) -0.008(5) 
C4A 0.047(4) 0.055(4) 0.037(3) -0.004(3) -0.006(3) -0.003(4) 
C8A 0.048(5) 0.050(4) 0.049(4) 0.004(3) -0.003(3) -0.003(3) 
  
_geom_special_details 
; 
 All esds (except the esd in the dihedral angle between two l.s. planes) 
 are estimated using the full covariance matrix.  The cell esds are taken 
 into account individually in the estimation of esds in distances, angles 
 and torsion angles; correlations between esds in cell parameters are only 
 used when they are defined by crystal symmetry.  An approximate (isotropic) 
 treatment of cell esds is used for estimating esds involving l.s. planes. 
; 
  
loop_ 
 _geom_bond_atom_site_label_1 
 _geom_bond_atom_site_label_2 
 _geom_bond_distance 
 _geom_bond_site_symmetry_2 
 _geom_bond_publ_flag 
Cl5A C5 1.721(7) . ? 
N2 C1 1.372(8) . ? 
N2 C3 1.417(9) . ? 
N2 C1' 1.447(10) . ? 
O2'A C2' 1.385(10) . ? 
O2'A H2'A 0.8200 . ? 
O6A C6 1.203(9) . ? 
O7A C19 1.360(9) . ? 
O7A C7 1.453(8) . ? 
O8A C8 1.217(8) . ? 
O19A C19 1.218(8) . ? 
C1 C8A 1.343(11) . ? 
C1 H1 0.9300 . ? 
C3 C4 1.346(11) . ? 
C3 C9 1.426(10) . ? 
C4 C4A 1.429(10) . ? 
C4 H4 0.9300 . ? 
C5 C4A 1.392(10) . ? 
C5 C6 1.429(10) . ? 
C6 C7 1.576(10) . ? 
C7 C8 1.496(10) . ? 
C7 C18 1.500(10) . ? 
C8 C8A 1.461(9) . ? 
C9 C10 1.291(10) . ? 
C9 H9 0.9300 . ? 
C10 C11 1.447(11) . ? 
C10 H10 0.9300 . ? 
C11 C12 1.244(13) . ? 
C11 C17 1.443(17) . ? 
C12 C13 1.506(12) . ? 
C12 H12 0.9300 . ? 
C13 C16 1.511(18) . ? 
C13 C14 1.53(2) . ? 
C13 H13 0.9800 . ? 
C14 C15 1.54(4) . ? 
C14 C15' 1.55(4) . ? 
C14 H14A 0.9700 . ? 
C14 H14B 0.9700 . ? 
C14 H14C 0.9700 . ? 
C14 H14D 0.9702 . ? 
C15 H14D 0.7099 . ? 
C15 H15A 0.9600 . ? 
C15 H15B 0.9600 . ? 
C15 H15C 0.9600 . ? 
C15' H15D 0.9600 . ? 
C15' H15E 0.9600 . ? 
C15' H15F 0.9600 . ? 
C16 H16A 0.9600 . ? 
C16 H16B 0.9600 . ? 
C16 H16C 0.9600 . ? 
C17 H17A 0.9600 . ? 
C17 H17B 0.9600 . ? 
C17 H17C 0.9600 . ? 
C18 H18A 0.9600 . ? 
C18 H18B 0.9600 . ? 
C18 H18C 0.9600 . ? 
C19 C20 1.440(11) . ? 
C20 H20A 0.9600 . ? 
C20 H20B 0.9600 . ? 
C20 H20C 0.9600 . ? 
C1' C2' 1.532(11) . ? 
C1' H1'1 0.9700 . ? 
C1' H1'2 0.9700 . ? 
C2' H2'1 0.9700 . ? 
C2' H2'2 0.9700 . ? 
C4A C8A 1.448(10) . ? 
  
loop_ 
 _geom_angle_atom_site_label_1 
 _geom_angle_atom_site_label_2 
 _geom_angle_atom_site_label_3 
 _geom_angle 
 _geom_angle_site_symmetry_1 
 _geom_angle_site_symmetry_3 
 _geom_angle_publ_flag 
C1 N2 C3 118.1(6) . . ? 
C1 N2 C1' 117.4(6) . . ? 
C3 N2 C1' 124.5(6) . . ? 
C2' O2'A H2'A 109.5 . . ? 
C19 O7A C7 115.4(5) . . ? 
C8A C1 N2 123.7(7) . . ? 
C8A C1 H1 118.2 . . ? 
N2 C1 H1 118.2 . . ? 
C4 C3 N2 119.2(6) . . ? 
C4 C3 C9 122.8(7) . . ? 
N2 C3 C9 118.0(7) . . ? 
C3 C4 C4A 124.2(7) . . ? 
C3 C4 H4 117.9 . . ? 
C4A C4 H4 117.9 . . ? 
C4A C5 C6 122.8(6) . . ? 
C4A C5 Cl5A 120.7(5) . . ? 
C6 C5 Cl5A 116.0(6) . . ? 
O6A C6 C5 125.7(7) . . ? 
O6A C6 C7 118.5(7) . . ? 
C5 C6 C7 115.3(7) . . ? 
O7A C7 C8 109.7(5) . . ? 
O7A C7 C18 106.0(6) . . ? 
C8 C7 C18 109.2(7) . . ? 
O7A C7 C6 108.0(6) . . ? 
C8 C7 C6 115.9(6) . . ? 
C18 C7 C6 107.6(6) . . ? 
O8A C8 C8A 121.4(7) . . ? 
O8A C8 C7 121.0(6) . . ? 
C8A C8 C7 117.1(6) . . ? 
C10 C9 C3 126.9(8) . . ? 
C10 C9 H9 116.5 . . ? 
C3 C9 H9 116.5 . . ? 
C9 C10 C11 131.5(9) . . ? 
C9 C10 H10 114.3 . . ? 
C11 C10 H10 114.3 . . ? 
C12 C11 C17 121.0(9) . . ? 
C12 C11 C10 120.9(9) . . ? 
C17 C11 C10 118.0(9) . . ? 
C11 C12 C13 131.0(11) . . ? 
C11 C12 H12 114.5 . . ? 
C13 C12 H12 114.5 . . ? 
C12 C13 C16 114.1(10) . . ? 
C12 C13 C14 113.7(11) . . ? 
C16 C13 C14 115.0(12) . . ? 
C12 C13 H13 104.1 . . ? 
C16 C13 H13 104.1 . . ? 
C14 C13 H13 104.1 . . ? 
C13 C14 C15 113(2) . . ? 
C13 C14 C15' 106(2) . . ? 
C15 C14 C15' 123(3) . . ? 
C13 C14 H14A 109.0 . . ? 
C15 C14 H14A 109.0 . . ? 
C15' C14 H14A 15.9 . . ? 
C13 C14 H14B 109.0 . . ? 
C15 C14 H14B 109.0 . . ? 
C15' C14 H14B 94.6 . . ? 
H14A C14 H14B 107.8 . . ? 
C13 C14 H14C 111.1 . . ? 
C15 C14 H14C 90.0 . . ? 
C15' C14 H14C 112.5 . . ? 
H14A C14 H14C 123.4 . . ? 
H14B C14 H14C 20.6 . . ? 
C13 C14 H14D 111.0 . . ? 
C15 C14 H14D 20.0 . . ? 
C15' C14 H14D 107.2 . . ? 
H14A C14 H14D 92.0 . . ? 
H14B C14 H14D 125.9 . . ? 
H14C C14 H14D 108.6 . . ? 
C14 C15 H14D 27.9 . . ? 
C14 C15 H15A 109.5 . . ? 
H14D C15 H15A 82.5 . . ? 
C14 C15 H15B 109.5 . . ? 
H14D C15 H15B 114.1 . . ? 
C14 C15 H15C 109.5 . . ? 
H14D C15 H15C 127.3 . . ? 
C14 C15' H15D 109.5 . . ? 
C14 C15' H15E 109.5 . . ? 
H15D C15' H15E 109.5 . . ? 
C14 C15' H15F 109.5 . . ? 
H15D C15' H15F 109.5 . . ? 
H15E C15' H15F 109.5 . . ? 
C13 C16 H16A 109.5 . . ? 
C13 C16 H16B 109.5 . . ? 
H16A C16 H16B 109.5 . . ? 
C13 C16 H16C 109.5 . . ? 
H16A C16 H16C 109.5 . . ? 
H16B C16 H16C 109.5 . . ? 
C11 C17 H17A 109.5 . . ? 
C11 C17 H17B 109.5 . . ? 
H17A C17 H17B 109.5 . . ? 
C11 C17 H17C 109.5 . . ? 
H17A C17 H17C 109.5 . . ? 
H17B C17 H17C 109.5 . . ? 
C7 C18 H18A 109.5 . . ? 
C7 C18 H18B 109.5 . . ? 
H18A C18 H18B 109.5 . . ? 
C7 C18 H18C 109.5 . . ? 
H18A C18 H18C 109.5 . . ? 
H18B C18 H18C 109.5 . . ? 
O19A C19 O7A 119.9(7) . . ? 
O19A C19 C20 127.2(8) . . ? 
O7A C19 C20 112.9(7) . . ? 
C19 C20 H20A 109.5 . . ? 
C19 C20 H20B 109.5 . . ? 
H20A C20 H20B 109.5 . . ? 
C19 C20 H20C 109.5 . . ? 
H20A C20 H20C 109.5 . . ? 
H20B C20 H20C 109.5 . . ? 
N2 C1' C2' 111.8(7) . . ? 
N2 C1' H1'1 109.3 . . ? 
C2' C1' H1'1 109.3 . . ? 
N2 C1' H1'2 109.3 . . ? 
C2' C1' H1'2 109.3 . . ? 
H1'1 C1' H1'2 107.9 . . ? 
O2'A C2' C1' 113.4(7) . . ? 
O2'A C2' H2'1 108.9 . . ? 
C1' C2' H2'1 108.9 . . ? 
O2'A C2' H2'2 108.9 . . ? 
C1' C2' H2'2 108.9 . . ? 
H2'1 C2' H2'2 107.7 . . ? 
C5 C4A C4 123.8(6) . . ? 
C5 C4A C8A 121.9(6) . . ? 
C4 C4A C8A 114.3(6) . . ? 
C1 C8A C4A 120.5(6) . . ? 
C1 C8A C8 119.4(7) . . ? 
C4A C8A C8 119.9(6) . . ? 
  
loop_ 
 _geom_torsion_atom_site_label_1 
 _geom_torsion_atom_site_label_2 
 _geom_torsion_atom_site_label_3 
 _geom_torsion_atom_site_label_4 
 _geom_torsion 
 _geom_torsion_site_symmetry_1 
 _geom_torsion_site_symmetry_2 
 _geom_torsion_site_symmetry_3 
 _geom_torsion_site_symmetry_4 
 _geom_torsion_publ_flag 
C3 N2 C1 C8A 3.0(10) . . . . ? 
C1' N2 C1 C8A -176.4(7) . . . . ? 
C1 N2 C3 C4 -1.0(10) . . . . ? 
C1' N2 C3 C4 178.3(7) . . . . ? 
C1 N2 C3 C9 177.6(7) . . . . ? 
C1' N2 C3 C9 -3.1(10) . . . . ? 
N2 C3 C4 C4A -1.6(11) . . . . ? 
C9 C3 C4 C4A 179.9(7) . . . . ? 
C4A C5 C6 O6A 171.0(7) . . . . ? 
Cl5A C5 C6 O6A -1.5(10) . . . . ? 
C4A C5 C6 C7 -16.6(10) . . . . ? 
Cl5A C5 C6 C7 170.9(5) . . . . ? 
C19 O7A C7 C8 62.8(7) . . . . ? 
C19 O7A C7 C18 -179.4(6) . . . . ? 
C19 O7A C7 C6 -64.3(7) . . . . ? 
O6A C6 C7 O7A -35.1(8) . . . . ? 
C5 C6 C7 O7A 151.9(6) . . . . ? 
O6A C6 C7 C8 -158.6(6) . . . . ? 
C5 C6 C7 C8 28.4(9) . . . . ? 
O6A C6 C7 C18 78.9(9) . . . . ? 
C5 C6 C7 C18 -94.1(7) . . . . ? 
O7A C7 C8 O8A 35.3(9) . . . . ? 
C18 C7 C8 O8A -80.4(8) . . . . ? 
C6 C7 C8 O8A 157.9(7) . . . . ? 
O7A C7 C8 C8A -151.8(6) . . . . ? 
C18 C7 C8 C8A 92.5(7) . . . . ? 
C6 C7 C8 C8A -29.2(9) . . . . ? 
C4 C3 C9 C10 -17.3(14) . . . . ? 
N2 C3 C9 C10 164.1(9) . . . . ? 
C3 C9 C10 C11 176.6(10) . . . . ? 
C9 C10 C11 C12 -175.4(12) . . . . ? 
C9 C10 C11 C17 2.2(19) . . . . ? 
C17 C11 C12 C13 -1(2) . . . . ? 
C10 C11 C12 C13 177.0(12) . . . . ? 
C11 C12 C13 C16 131.8(16) . . . . ? 
C11 C12 C13 C14 -94(2) . . . . ? 
C12 C13 C14 C15 75(2) . . . . ? 
C16 C13 C14 C15 -150.9(19) . . . . ? 
C12 C13 C14 C15' -63(2) . . . . ? 
C16 C13 C14 C15' 71(2) . . . . ? 
C7 O7A C19 O19A -0.6(10) . . . . ? 
C7 O7A C19 C20 -179.9(6) . . . . ? 
C1 N2 C1' C2' -84.1(8) . . . . ? 
C3 N2 C1' C2' 96.6(8) . . . . ? 
N2 C1' C2' O2'A -63.3(9) . . . . ? 
C6 C5 C4A C4 -174.5(7) . . . . ? 
Cl5A C5 C4A C4 -2.4(10) . . . . ? 
C6 C5 C4A C8A 5.0(10) . . . . ? 
Cl5A C5 C4A C8A 177.2(5) . . . . ? 
C3 C4 C4A C5 -178.3(7) . . . . ? 
C3 C4 C4A C8A 2.2(10) . . . . ? 
N2 C1 C8A C4A -2.4(11) . . . . ? 
N2 C1 C8A C8 -177.0(6) . . . . ? 
C5 C4A C8A C1 -179.8(7) . . . . ? 
C4 C4A C8A C1 -0.2(10) . . . . ? 
C5 C4A C8A C8 -5.2(10) . . . . ? 
C4 C4A C8A C8 174.4(6) . . . . ? 
O8A C8 C8A C1 5.6(10) . . . . ? 
C7 C8 C8A C1 -167.3(7) . . . . ? 
O8A C8 C8A C4A -169.1(7) . . . . ? 
C7 C8 C8A C4A 18.0(9) . . . . ? 
  
_diffrn_measured_fraction_theta_max    0.990 
_diffrn_reflns_theta_full              25.02 
_diffrn_measured_fraction_theta_full   0.990 
_refine_diff_density_max    0.624 
_refine_diff_density_min   -0.403 
_refine_diff_density_rms    0.117 
